# Supplementary material for: Functionalized Siloxane Coating as Protection of the Surface of Cement Composites Against Phototropic Colonization
Source: Int J Mol Sci. 2026 Feb 5;27(3):1586. doi: 10.3390/ijms27031586 (PMC12898598; doi:10.3390/ijms27031586)
Supplement: Supplementary file 1 [file ijms-27-01586-s001.zip]

Archive with 2 entries (2 files):
- Figure S1.pdf
- Figures S2 and S3.pdf
